# Supplementary material for: The Examination of the Role of Rice Lysophosphatidic Acid Acyltransferase 2 in Response to Salt and Drought Stresses
Source: Int J Mol Sci. 2022 Aug 29;23(17):9796. doi: 10.3390/ijms23179796 (PMC9456497; doi:10.3390/ijms23179796)
Supplement: Supplementary file 1 [file ijms-23-09796-s001.zip]

Archive with 1 entries (1 files):
- ijms-1861485-supplementary.pdf
